# Supplementary material for: Analysis of a mechanistic model of corals in association with multiple symbionts: within-host competition and recovery from bleaching
Source: Conserv Physiol. 2022 Oct 11;10(1):coac066. doi: 10.1093/conphys/coac066 (PMC9558299; doi:10.1093/conphys/coac066)
Supplement: Web_Material_coac066 [file web_material_coac066.zip]

Archive with 1 entries (1 files):
- Supplement_coral_multiple_symbionts_DEB.pdf
